# Supplementary material for: The Physical Location of Stripe Rust Resistance Genes on Chromosome 6 of Rye (Secale cereale L.) AR106BONE
Source: Front Plant Sci. 2022 Jun 29;13:928014. doi: 10.3389/fpls.2022.928014 (PMC9277549; doi:10.3389/fpls.2022.928014)
Supplement: Supplementary file 3 [file Table_1.xlsx]

## Sheet: Sheet1
Supplementary Table S1. Physical location of 6RLAr-specific markers on 6RLAr arm
Primer	Target region of amplification (bp)*	Results of amplification from wheat, rye and translocation lines								Primer sequences
		21F1 (T6BS.6RLAr-1)	21F3 (T6BS.6RLAr-2)	21F7 (T6BS.6RLAr-3)	21F11 (T6BS.6RLAr-3, T6RLAr-6AS.6AL)	19T177-21 (T6BS.6RLAr)	AR106BONE	CS	MY11	Forward (5'-3')	Reverse (5'-3')
KU.6RL-1037	333302151 to 333302425	+	+	+	+	+	+	-	-	TTTTCCGTGAACTGCAAATG	CGCGTCAACTAGCCAATTTC
KU.6RL-798	394282894 to 394283278	+	+	+	+	+	+	-	-	CGGGATAAATGGGTCGTTTT	GTGCCAGCTCCTGGACTTT
KU.6RL-466	444935144 to 444935562	+	+	+	+	+	+	-	-	TCTTGTCGCGTAGAAGATGC	GTCAGCCTCACAGGAAAAG
KU.6RL-469	463233094 to 463233527	+	+	+	+	+	+	-	-	CGAGACTACGACGAGCATTG	TGCTCGCTTCTCTCTTTCCT
Lo7.6RL-1	500001617 to 500002037	+	+	+	+	+	+	-	-	AGGAAAGCGAATGGTCAGCA	GCTAAGCGTCGCAAATCCTG
Lo7.6RL-2	500003098 to 500003553	+	+	+	+	+	+	-	-	GAGTCGGGCCTAAGATCTGC	GCCTGCCTCTTTCATTCCCT
Lo7.6RL-3	500066786 to 500067411	+	+	+	+	+	+	-	-	TGGGGCCATACATAGGTGGA	GAAGATGAAGTGCCCGACCA
Lo7.6RL-4	500152323 to 500152616	+	+	+	+	+	+	-	-	AACAGGTGTCGACGACCTTC	CTGAGAGAGCCGCTAATGGG
Lo7.6RL-6	500324454 to 500324670	+	+	+	+	+	+	-	-	AGGCGATCAGAACAAGCACA	GGTATCACTCGTGCGGCATA
Lo7.6RL-5	500326277 to 500326737	+	+	+	+	+	+	-	-	TTCTGTAACCCGTGACTGGC	AGGCTAGGGAGGTGTTCGAT
Lo7.6RL-7	500571525 to 500571909	+	+	+	+	+	+	-	-	CATTGCCGCATTCATCCAGG	GGCTTCACCGTGTTTGTTCC
Lo7.6RL-8	501054316 to 501054922	+	+	+	+	+	+	-	-	TTCAGCCTCTTGTCCGTCAC	CCTGAAATTTATGGGCGCGG
Lo7.6RL-9	501361733 to 501361917	+	+	+	+	+	+	-	-	TCCTCTCGATCGATGCATGC	CAATTTCCTACGCAGCGCTC
Lo7.6RL-10	501957020 to 501957377	+	+	+	+	+	+	-	-	CCAATGGGGTGATCTGGCTT	CGCAGATTATGTCGGTCGGA
Lo7.6RL-11	516657400 to 516657910	+	+	+	+	+	+	-	-	TGTCTGAGATGGGGGACGAT	GTCGACCGGCATCTACTCTG
Lo7.6RL-12	550429643 to 550430125	+	+	+	+	+	+	-	-	ATGACCCGTCGAATGCTTGT	GCCACGCAACATATCGGTTC
Lo7.6RL-13	550976007 to 550976532	+	+	+	+	+	+	-	-	CAGTGCGCGCTCATACTTTC	TTCGTCTTCTTGAAGCGGCT
Lo7.6RL-14	551076007 to 551076478	+	+	+	+	+	+	-	-	CAAAACCTCGCTCGCTATGC	ACGGAAATGAGAGCCACTGG
Lo7.6RL-15	551088529 to 551088959	+	+	+	+	+	+	-	-	CGCTACGGGATCTGGTACAC	TTGTTCCACACCCAAGGCTT
Lo7.6RL-16	551098529 to 551099102	+	+	+	+	+	+	-	-	TTGTTCCACACCCAAGGCTT	CAACCGTTTGTGCTTCCAGG
Lo7.6RL-17	551278062 to 551278354	+	+	+	+	+	+	-	-	GCTACTGAGGATGACGAGGC	AACCCTGCTCAGAACACTCG
Lo7.6RL-18	551419702 to 551420324	+	+	+	+	+	+	-	-	CGTCCCCAGGTCAGTTACAC	GCATGAACATCGCTCTGCTG
Lo7.6RL-19	551600837 to 551601203	+	+	+	+	+	+	-	-	GGCGGTTCGAGATGTAGAGG	TCCCTCTACGGCATGTACCA
Lo7.6RL-20	551932399 to 551932790	+	+	+	+	+	+	-	-	CGTTGTGCATGCTTATCGGG	CGGATATGCGTCGACAGTCA
KU.6RL-25	555020904 to 555021320	+	+	+	+	+	+	-	-	GATGGGGATGATCGTAGCAG	TAGTCCATTGCGAAGAGCAA
KU.6RL-1040	567971118 to 567971795	+	+	+	+	+	+	-	-	CCCAGACCGGTTCAAAAA	TGGGCGAGAGTTTCTTCTGT
Lo7.6RL-22	600106072 to 600106298	+	+	+	+	+	+	-	-	GTCTTCAGTCTCGTGCCCAA	CCGCTGTAAACGCTTCATCG
Lo7.6RL-21	600106298 to 600107130	+	+	+	+	+	+	-	-	CGATGAAGCGTTTACAGCGG	GATGGACTATGCACCGGGAG
Lo7.6RL-23	600239962 to 600240331	+	+	+	+	+	+	-	-	CAGCATGCCCATTGATGACG	AGGCAATCAGGTTCTCGTGG
Lo7.6RL-24	600487181 to 600487596	+	+	+	+	+	+	-	-	AGCCCTCCTATTGTTGCCAC	TATCGGTTCCTAGGGTGGCA
Lo7.6RL-25	600497181 to 600497596	+	+	+	+	+	+	-	-	CAGCCCTCCTATTGTTGCCA	TATCGGTTCCTAGGGTGGCA
Lo7.6RL-26	600543861 to 600544066	+	+	+	+	+	+	-	-	CGTAAAAATCCTCTGCCGCG	CCGACATAGCTCCCCCAATC
Lo7.6RL-27	600570672 to 600571053	+	+	+	+	+	+	-	-	CCCCAGTTCACACGCTTTTG	AGAGAAGACGAGCCCTCCAT
Lo7.6RL-28	600670672 to 600670986	+	+	+	+	+	+	-	-	CGGTCTGATTCGGGCTAGAC	TATCCTCGGGGCTCAGAACA
Lo7.6RL-29	619770672 to 619771450	+	+	+	+	+	+	-	-	AAAACTACGTCGGGGTCCAC	GACGAGCCTGAAGATCGAGG
Lo7.6RL-30	620780672 to 620780993	+	+	+	+	+	+	-	-	TAGCCGCTCACTGGACTACT	GAGCACTCGAAGGTTGTGGA
KU.6RL-393	623313540 to 623314023	+	+	+	+	+	+	-	-	ATCAAGCTGCCCCCAAGT	TGTACTGCCGTAGCTGCCTA
KU.6RL-310	623313737 to 623314023	+	+	+	+	+	+	-	-	TAGATCAAGCTGCCCCCAAG	TGTACTGCCGTAGCTGCCTA
KU.6RL-430	623959411 to 623959827	+	+	+	+	+	+	-	-	CAAAAGAGGGAAGCTTGGAG	TTCCTTTCAGTGGATGACCTG
KU.6RL-972	624313609 to 624314006	+	+	+	+	+	+	-	-	TGCAAAAGCCAAGATGTTCA	TGGACATGTCACCAATAACCTT
Lo7.6RL-31	631080654 to 631080983	+	+	+	+	+	+	-	-	TATCCTCGGGGCTCAGAACA	CGGTCTGATTCGGGCTAGAC
KU.6RL-966	637651429 to 637651841	+	+	+	+	+	+	-	-	GCAAGCTGGCACATAACAGA	CACGCATGTACTCAACTACTACCC
KU.6RL-211	644784421 to 644784857	+	+	+	+	+	+	-	-	GTGTCACCACCGTGGACTAA	CACACCGAACACACAGATCC
KU.6RL-190	646883203 to 646883592	+	+	+	+	+	+	-	-	TGGTTTCAGGCTTTTCATCA	GTGTTTGGCTGCTGGATTTT
Lo7.6RL-32	650466354 to 650466929	+	+	+	+	+	+	-	-	AGTCCTGCCTTACTGTTGCC	CAAGCACAACGTTGCCATCA
Lo7.6RL-33	650497165 to 650497373	+	+	+	+	+	+	-	-	CGCCTAGCATCTGAGGAAGG	GGCAGAGATCATCCGAGTGG
Lo7.6RL-34	650620036 to 650620269	+	+	+	+	+	+	-	-	CGGTAATGCATCCTTGTGCG	CGGCAGGAACATTCTCACCT
Lo7.6RL-35	650686290 to 650686837	+	+	+	+	+	+	-	-	TACCACAGTGACGTCCTTGC	GCTGAGTTTGGGGTATGGCT
KU.6RL-782	656584144 to 656584529	+	+	+	+	+	+	-	-	GGTTGGTTGGTTCTTGCACT	TTCCAAGGGAGCTATATCACG
KU.6RL-794	661772369 to 661773305	+	+	+	+	+	+	-	-	AGGTGGGAAAAGCCAGTACA	CCGAAATTTAGAGCCCGACT
KU.6RL-102	664551308 to 664551701	+	+	+	+	+	+	-	-	TTTTGTTGCCATCATCCTCA	TGGTCGCCCACACTACTACT
KU.6RL-785	664558823 to 664559212	+	+	+	+	+	+	-	-	GGAAGGTTGAGGTTGTGCAT	CATGGCAGGGTAGGAAGTGT
KU.6RL-875	676272144 to 676271677	+	+	+	+	+	+	-	-	GAATTTGTTTTCCGGGCTCT	ATAGCTGCTCGTGCTCTCGT
KU.6RL-387	680530297 to 680530719	+	+	+	+	+	+	-	-	CCATTCTGTACCACAGAGTATGC	TTTGACCAAACTTGGACTTGC
KU.6RL-846	682469058 to 682456805	+	+	+	+	+	+	-	-	ACAGCACTACTCTACAAACGTCAA	TCTTCCCCTCCTTCCCTAAA
KU.6RL-488	683394042 to 683394472	+	+	+	+	+	+	-	-	TATGTCGGTGCTCCCTATCC	CATGCAGCTTCCTCGTCAC
KU.6RL-792	694060286 to 694060718	+	+	+	+	+	+	-	-	CACAAACAATTCAACGGAGTG	ATGTCCATGGGGTGTTTGTT
KU.6RL-712	697638917 to 697639312	+	+	+	+	+	+	-	-	CTCAATTGCATCAAAGCATCA	TGCTGAGATATTTAAAGAGGCAAT
KU.6RL-189	697648921 to 697649363	+	+	+	+	+	+	-	-	TCCTTTTGCTCTCCTTCCTC	GGTGCTTGTAGCGGATGATT
KU.6RL-191	697658988 to 697659427	+	+	+	+	+	+	-	-	GCTATTGCAGATGGGTCCAG	GCATAGGTGGGATGGTTTTT
KU.6RL-817	698085394 to 698085859	+	+	+	+	+	+	-	-	AACGGAGCAGGTTAGCAAAG	CGGAAGGATTTTCAACAACTC
KU.6RL-548	699334784 to 699335177	+	+	+	+	+	+	-	-	AGACCATCGGGTAGGGAGTT	GACCCACATGAACAATGATTTG
Lo7.6RL-36	700001257 to 700001998	+	+	+	+	+	+	-	-	GGTGGTTTCAGTCGTAGCCA	CAAAACGCCGGAACCACATT
Lo7.6RL-37	700073252 to 700073623	+	+	+	+	+	+	-	-	ACGGAAATGAGAGCCACTGG	CAAAACCTCGCTCGCTATGC
Lo7.6RL-38	700097434 to 700097924	+	+	+	+	+	+	-	-	TTTCCTTCGATCGCACCCAA	GCGAAAAGAACACAGCAGCA
Lo7.6RL-39	700139439 to 700139964	+	+	+	+	+	+	-	-	CCGCCCTATCGAAGTGGTAC	CGTGACAGTCTTGGCCTTCT
Lo7.6RL-40	700298872 to 700299071	+	+	+	+	+	+	-	-	GCCCTGGAAGATTTGCTCCT	TCCTCTCCATAGACCGCCAA
Lo7.6RL-41	700641854 to 700642764	+	+	+	+	+	+	-	-	CAGACTCATCGGGTCTACGC	AGCAACATCCCCTTACACGG
KU.6RL-1020	703409493 to 703409089	+	+	+	+	+	+	-	-	GAGCACTGGGTGCATAAAGG	GGTCGTTGCAAGAAGAGTCTG
KU.6RL-142	720565235 to 720565852	+	+	+	+	+	+	-	-	CTGAGAGGCAAGGCAGTACC	GCCACAATTAGGGCATTACG
Lo7.6RL-42	722500036 to 722500395	+	+	+	+	+	+	-	-	GGTTCTCTCCGCTTGGTAGAC	CCTCCCTGGGCCGTTAAAAT
Lo7.6RL-43	722500136 to 722500445	+	+	+	+	+	+	-	-	TGGGATTGGGTAAAGTCGTCA	CCACCCCACCCTAAACCAAA
KU.6RL-177	722747617 to 722748035	+	+	+	+	+	+	-	-	CGTTGATGGTTGCTTGTACG	GTGACGGTGAGGATGATGTG
KU.6RL-112	723144148 to 723144473	+	+	+	+	+	+	-	-	CGCACTGTTCGGAGACCTA	ATAGCCCGGTAATTGCAACA
Lo7.6RL-44	723971020 to 723971298	+	+	+	+	+	+	-	-	CCGTTCTATACCGCATTTCCG	AGAGCCATTTCCATAGATGCGT
Lo7.6RL-45	724000102 to 724000383	+	+	+	+	+	+	-	-	TGTTTTCCGTTCTATACCGCA	AGCCATTTCCATAGATGCGTTTG
Lo7.6RL-46	724603574 to 724603915	+	+	+	+	+	+	-	-	ATATCTCATCCCATGCCCGC	GTTCCAGTACAGGCAGCCAC
Lo7.6RL-47	724606618 to 724606914	+	+	+	+	+	+	-	-	CTCTCCCATGCCACCAGTG	GCAACTTAGAGCCGTTTGTAGG
Lo7.6RL-48	725524712 to 725525127	+	+	+	+	+	+	-	-	TGCGGGCCAGAATACAAGC	CAGCCGCCTTGACCTTCA
Lo7.6RL-49	726101410 to 726101925	+	+	+	+	+	+	-	-	GGGAAGCAGATCGGGAAAGA	GCCGGCAGTGAAAAGTGTC
Lo7.6RL-50	727127645 to 727128012	+	+	+	+	+	+	-	-	CTCCCCCATAAAAGCAGAGGA	CCGCTTGCTCCGATTTCTCC
KU.6RL-252	727401549 to 727402023	+	+	+	+	+	+	-	-	TGGAGTTGCGGTTAGTAGGA	AAGCCAGCTAGGTCAGTCCA
KU.6RL-881	727572357 to 727572247	+	+	+	+	+	+	-	-	ACCATTGCCCCGTTTTCTAC	GGCATCCATGAGTACCCTGT
KU.6RL-907	727597518 to 727597945	+	+	+	+	+	+	-	-	CGATTCGTGATCAGCAAACTA	ATCGAAAGGAACTCGTGAGG
Lo7.6RL-51	728500137 to 728500657	+	+	+	+	+	+	-	-	CTCTGTCTCCACATCTCCGC	TACTTGTTCCAGAGCTCCCG
Lo7.6RL-52	729550102 to 729550344	+	+	+	+	+	+	-	-	GCTACTGTAAACTCACCATCAGC	GTCCTCTACATCATGAGTTGGGA
Lo7.6RL-54	729750071 to 729750440	+	+	+	+	+	+	-	-	CACGTCGAAGGCTCCAGTA	TTCCGGATACATGGGCATATG
Lo7.6RL-53	729750086 to 729750481	+	+	+	+	+	+	-	-	AGTACATCTGCCACTCCATCC	CCTGTTGTGATTTGTGAGGAGTG
Lo7.6RL-55	730000436 to 730000976	+	+	+	+	+	+	-	-	ACTGATACTGATAGCTGGATTGC	GCCCTTTGATTCCTACATGCC
Lo7.6RL-56	730100053 to 730100997	+	+	+	+	+	+	-	-	CCGAAGTTTAAGTGACGACTAGA	TGTTTAGTCTTTGCTTCCAACCA
Lo7.6RL-57	730190120 to 730190687	+	+	+	+	+	+	-	-	TGCAAACATGACAAAGTGATACC	TCGAGAGTCTCCACCTTCTTTC
Lo7.6RL-60	730200124 to 730200305	+	+	+	+	+	+	-	-	GTGTATGCATCCGAATTCACCA	TGGCTTATCCCCATTTGACTGA
Lo7.6RL-58	730200178 to 730200668	+	+	+	+	+	+	-	-	CACTGCATGTCAAACTTTCCACT	GGAAGAGGAGCAAGAAGGAAGA
Lo7.6RL-59	730200278 to 730200422	+	+	+	+	+	+	-	-	AGTGCTCTATCTCTACCGGGT	ACGAGCTAGTTTTCTTTTGCAGG
Lo7.6RL-62	730220076 to 730220277	+	+	+	+	+	+	-	-	AGAAGCAGAAACGCATATGATCT	CGCAAAATAATCCTTGGGCAATA
Lo7.6RL-61	730220170 to 730220387	+	+	+	+	+	+	-	-	TGAGGATCTTCATGCCACTGT	CCAACTTCACGCAGCTATAATGT
Lo7.6RL-64	730230018 to 730230337	+	+	+	+	+	+	-	-	ACTGGAATACTTTGTGACTGGTG	GGCAGCTAACGGAAACAATGG
Lo7.6RL-63	730230032 to 730230329	+	+	+	+	+	+	-	-	TGACTGGTGAAACGGAGCTG	CGGAAACAATGGTCGATGCC
Lo7.6RL-65	730240130 to 730240687	+	+	+	+	+	+	-	-	CCTGGCTGTGAGAAATTGCTAG	CGGGTTTAGCTGCCATTTGATTT
Lo7.6RL-66	730290037 to 730290257	+	+	+	+	+	+	-	-	GAGTCACCTAACCCCCAAACAT	TGGAGGGTTGCATTTGTCGG
Lo7.6RL-67	730290187 to 730290462	+	+	+	+	+	+	-	-	GGATAACTAGTAGGCCCGTTGG	TGGTCCATGCTTAGCTCTGTG
Lo7.6RL-68	730300097 to 730300300	+	+	+	+	+	+	-	-	GCTCTCCATCATGCATGTCCT	GATGCCTCGATGCTTGGGAA
Lo7.6RL-69	732900172 to 732900689	+	+	+	+	+	+	-	-	CTCGCGTCAAAGTGCACTG	GCGCAAAAGTTATATACACTGGA
Lo7.6RL-71	732999830 to 733000692	-	+	+	+	+	+	-	-	ACCCCAAATCCACATCCAGC	GCTTATTTGGTCCAGGCAGC
Lo7.6RL-70	733000680 to 733001160	-	+	+	+	+	+	-	-	GCCTTCCTCTCACACGATCC	TGGAGAAAGTTACGCCTGGG
Lo7.6RL-73	733059759 to 733060573	-	+	+	+	+	+	-	-	CATCAGTCCCACAGTCGCAG	CAACCTGCATGACTCAAAGCA
Lo7.6RL-72	733059853 to 733060586	-	+	+	+	+	+	-	-	AGACATTCTGACGGGGCCTA	CCGCAGCTATTACAACCTGC
Lo7.6RL-75	733109719 to 733110589	-	+	+	+	+	+	-	-	ACACAACCCTGACGAGCTAC	AACGAGGCCCCACTTTGTC
Lo7.6RL-74	733109811 to 733110593	-	+	+	+	+	+	-	-	TACGCCAGAAGAGACACGTG	CTGACCGGCCCGTACATAAC
Lo7.6RL-77	733129750 to 733130556	-	+	+	+	+	+	-	-	CCATTGTATCCCCTAGCCGG	CCGATCGAGGATAATGCGGA
Lo7.6RL-76	733129943 to 733130802	-	+	+	+	+	+	-	-	AAACGTTATTGTCGCCAGGC	GACGTGCGGAAGGGATAACA
Lo7.6RL-78	733189919 to 733190734	-	+	+	+	+	+	-	-	TCATGATAGCTACTTCGTGTCCA	TCTGCCAATGTCTGAGTGTGA
KU.6RL-512	733329867 to 733330325	-	+	+	+	+	+	-	-	CAGCAGCCAGGAGAAGTTG	AGGCAAGGCAACCATACATC
Lo7.6RL-80	733440023 to 733440284	-	+	+	+	+	+	-	-	CAAAGATGACAGTTTCCGCTAAA	TGGCTACCGAGGTCATGACA
Lo7.6RL-79	733440144 to 733440343	-	+	+	+	+	+	-	-	GGTGTGTCATCAAATTTGGTCCA	ATGTACACGCGGCTACCTAG
KU.6RL-173	733463036 to 733463418	-	+	+	+	+	+	-	-	TCCTATGCTGAAGTTGTGCTCT	GCCATGATGCTGATCTGAAA
Lo7.6RL-81	733480010 to 733480311	-	+	+	+	+	+	-	-	GCCAACCCTGTGAGAACCTT	TCGCATGGCATCTTTCCGAT
Lo7.6RL-82	733480214 to 733480409	-	+	+	+	+	+	-	-	TCTCACGTTGGCTTTTTCTGT	AGTACAAACAAACCTACCGCC
Lo7.6RL-83	735010030 to 735010358	-	-	+	+	+	+	-	-	CCACCCGAGTTCAAGTCCC	CCCAGATCATGACCAAGGCA
Lo7.6RL-84	735010103 to 735010326	-	-	+	+	+	+	-	-	GGTCTGCCCTTGGATTGATCT	GTTCATGCTAGCACAACCGT
Lo7.6RL-85	735010151 to 735010406	-	-	+	+	+	+	-	-	AGACCATCTTTTCCAGCCTCT	GCTTTCGCCAAATGAAGCAAG
Lo7.6RL-87	735020065 to 735020278	-	-	+	+	+	+	-	-	GCAATGCACCCAAATGAACAA	GGAACCCTGCTTTTTCACTTGT
Lo7.6RL-86	735020086 to 735020274	-	-	+	+	+	+	-	-	GCACACGAAATTAAGCACTCCT	CCTGCTTTTTCACTTGTTGCC
Lo7.6RL-88	735100037 to 735100675	-	-	+	+	+	+	-	-	ATGGCCATGCAACAGATCCA	GCTAAATCAAGAAAGCCCCTCC
Lo7.6RL-89	735140113 to 735140687	-	-	+	+	+	+	-	-	TCTGGTCTTGTTCTTGCTGTTCT	TCTTCTCAAGCCATCCTTTTGC
Lo7.6RL-90	735160024 to 735160286	-	-	+	+	+	+	-	-	CGCCGGAAGAGGACAAAGAA	CAAAAATCTGCCGGGTGTCC
Lo7.6RL-91	737000230 to 737000687	-	-	+	+	+	+	-	-	ATGGTTTGCACGCTGTTTTT	CCCCTCCCAATTTGATTTGCA
Lo7.6RL-92	737010154 to 737010440	-	-	+	+	+	+	-	-	AAAAACCTCACATCGCGCG	CTCCTCACTCTGCTTCGTCC
Lo7.6RL-93	737080007 to 737080227	-	-	+	+	+	+	-	-	TCCTCTCTAAATCACCACCACA	GAGCTCTTTCGCAACACCAA
Lo7.6RL-94	737120037 to 737120329	-	-	+	+	+	+	-	-	CCTTCTGTGTTTTTAGCTGCGA	CGTAAGGCAGGCATCAACTAG
Lo7.6RL-96	737130013 to 737130253	-	-	+	+	+	+	-	-	TCATTCAGTTTCAGGCTCTCAG	TCCAAGTCATTCTCGGTCGA
Lo7.6RL-95	737130063 to 737130247	-	-	+	+	+	+	-	-	GGTAAGATGGCACGGGGTTG	GCACACCAGGGTCATATCCA
Lo7.6RL-120	740185000 to 740185379	-	-	+	+	+	+	-	-	ATGGTGACTGCAGGCGTG	ACGACGATTCCATTATGTGCG
Lo7.6RL-122	740185032 to 740185424	-	-	+	+	+	+	-	-	GTGAAGAACAAGAGTGGCATGG	CCCGTCTACATCACCTTATTGTA
Lo7.6RL-121	740185061 to 740185440	-	-	+	+	+	+	-	-	AGGGGCTAGCAAGAACAACT	TTTAATGTCTTACAGCCCGTCT
Lo7.6RL-109	740190005 to 740190397	-	-	+	+	+	+	-	-	ACAAGTTCTAAAGGCCAAGTACT	GCAGTTTGTAGGCGCTTTTCA
Lo7.6RL-108	740190030 to 740190416	-	-	+	+	+	+	-	-	CCTCACTCTCATATTCTAGGTGC	CCTTCTGAAGCTCGACATGC
Lo7.6RL-107	740190035 to 740190422	-	-	+	+	+	+	-	-	CTCTCATATTCTAGGTGCAGTGG	TCTCCACCTTCTGAAGCTCG
Lo7.6RL-106	740190052 to 740190435	-	-	+	+	+	+	-	-	CAGTGGCAAAGGAAGGTATCTCT	TGCACCTCCATTCTTCTCCAC
Lo7.6RL-110	740190062 to 740190461	-	-	+	+	+	+	-	-	GGAAGGTATCTCTTACTCATGGC	CCAGCTAGGTTCGCACTG
Lo7.6RL-119	740460013 to 740460426	-	-	+	+	+	+	-	-	GGATATCAAAGAGCAAACCCAGG	GGATCAGCCGCCATCACAA
Lo7.6RL-111	740470004 to 740470399	-	-	+	+	+	+	-	-	TCCACGAAAAGGACCAAGTGA	CCAGGCTATCACACACTTGGT
Lo7.6RL-112	740670068 to 740670469	-	-	+	+	+	+	-	-	TCTAAGCCGTCAACTGTGTT	CCGCGATGAACAGATAGGAGTA
Lo7.6RL-114	740710011 to 740710401	-	-	+	+	+	+	-	-	CGTGATCAATTCCGCTGCG	GGTACTAGTTTTCAGACGGGTGA
Lo7.6RL-113	740710046 to 740710443	-	-	+	+	+	+	-	-	ACCCGTTCAGCTTGGGAATT	TCCGGTGCATGTCCTCAAAA
KU.6RL-19	740795235 to 740794849	-	-	+	+	+	+	-	-	CAATCGAATGATCGTGGATG	TTGCTTAGCATCACAGTCGTG
Lo7.6RL-115	740860004 to 740860391	-	-	+	+	+	+	-	-	TCCGGATAAAAAGCTGACGG	GCTGCATCTATAACCCACCCA
Lo7.6RL-116	740910038 to 740910418	-	-	+	+	+	+	-	-	AGGGCTCTGAAGAATGCTGT	GGTTCGATGCTTCAGAAACTTGT
Lo7.6RL-117	740920041 to 740920447	-	-	+	+	+	+	-	-	TGATCCCTTTGTTTAGTCTGGT	TGGCTACAAAAGTGAATGAGACA
Lo7.6RL-118	740920044 to 740920451	-	-	+	+	+	+	-	-	TCCCTTTGTTTAGTCTGGTTACT	CCAATGGCTACAAAAGTGAATGA
KU.6RL-181	741432039 to 741432513	-	-	+	+	+	+	-	-	AGCCACAACATCCTGGAAAC	ACGATGATACCCGGAAACAG
KU.6RL-225	742342483 to 742342872	-	-	+	+	+	+	-	-	TTCCAGGACACTTCCCAAAC	GCACGGGGACATCAGAATAC
KU.6RL-322	745201527 to 745201935	-	-	+	+	+	+	-	-	CTGGATATGTGCGTTTCGTG	CTCGGCGACCTTACACTTTC
Lo7.6RL-97	745469113 to 745469310	-	-	+	+	+	+	-	-	CCATGTATCCCATTCTCAGTGC	TTTTTGATGACCGCCTGCAC
Lo7.6RL-105	745554151 to 745554332	-	-	+	+	+	+	-	-	ACAAATTGGACGCAACTTTTAGG	TCAGTGGTGCAGGTAAGTTGT
Lo7.6RL-104	745554295 to 745554530	-	-	+	+	+	+	-	-	AGGGTGCTCGTATATATGCAATA	CGCCCCTACTCCTCTAATTCTC
Lo7.6RL-101	745557502 to 745558051	-	-	+	+	+	+	-	-	ATGTTCGCCCATACACAGCT	ACGTCCGAGTTGTCATTGCT
Lo7.6RL-98	745558479 to 745558694	-	-	+	+	+	+	-	-	GATCGCAACATCCGTAATTAAGG	ATACCCTACTCTTTTCTGTTGCT
Lo7.6RL-102	745562516 to 745562836	-	-	+	+	+	+	-	-	GCTTCTAAACCCGCCAGATTTAC	CATGTCTATGCGTGTGTATGGA
Lo7.6RL-103	745562525 to 745562770	-	-	+	+	+	+	-	-	CCCGCCAGATTTACAATGTATCG	GTCACACCCACCCCATTTTTATA
Lo7.6RL-99	745660014 to 745660590	-	-	+	+	+	+	-	-	TCCTCATATCTACTCCTCGTTGT	ACAGCTCTTTTCCATTGATATCG
Lo7.6RL-100	745670068 to 745670383	-	-	+	+	+	+	-	-	TCTACGCGGCCCAATTGC	CCTTCCCTCTTTTCAACTCCCA
KU.6RL-897	749330809 to 749331234	-	-	+	+	+	+	-	-	TAGAAAGCCTGGTGCGACAT	GCCCGGGTTAAGGTAGTAGC
KU.6RL-352	752442315 to 752442779	-	-	+	+	+	+	-	-	ATACACGTCGCGCTTGTTC	GCGAAGCATTTTTCTCTTCC
KU.6RL-214	752579896 to 752580190	-	-	+	+	+	+	-	-	CCAGAGGGTTGTGTGTTGA	GTGTTTTGGCGCGACTAGAT
KU.6RL-870	752756776 to 752757175	-	-	+	+	+	+	-	-	GCCCAAGCAATACCCACTTA	GCGCCAAATACAGACGTTTT
Lo7.6RL-132	755088019 to 755088452	-	-	+	+	+	+	-	-	TCCTCCTACCCCATTAGATCCC	GGCTTGTCTGCTTATAACTAGCC
Lo7.6RL-123	755101248 to 755101471	-	-	+	+	+	+	-	-	GTCAAGGAAAGGTTGGCTCTG	TGACGATGAGCCAAACTTACG
Lo7.6RL-125	755120033 to 755120461	-	-	+	+	+	+	-	-	TGTTCCTTCTGATATTGGGGATG	GCCAAACTTACGACGATCTTCC
Lo7.6RL-124	755120096 to 755120475	-	-	+	+	+	+	-	-	AGGAAAGGTTGGCTCTGAAGG	ACTTTTGACGATGAGCCAAACT
Lo7.6RL-131	755145017 to 755145465	-	-	+	+	+	+	-	-	CCAGGCTTTGATTTTATTCTGGT	TTTGACTCCCACTGCTCACA
Lo7.6RL-133	755327027 to 755327464	-	-	+	+	+	+	-	-	GGACAAAAGACCGTATAAACCCG	GGGACGGGGGAGTATGTATTAAT
Lo7.6RL-134	755328097 to 755328479	-	-	+	+	+	+	-	-	TCGCTGTACAAACCCAGACC	ACGTGCCCCTGAGAATTATTC
Lo7.6RL-126	755430008 to 755430388	-	-	+	+	+	+	-	-	TGCGTTCTGATCTACTTGTACCT	GGAGGGTGCCGATAGTGAAA
Lo7.6RL-127	755430044 to 755430437	-	-	+	+	+	+	-	-	GCGTTCGGTTTTGTCAAGAATC	GCAACAGCAACAGATACTTCAGC
Lo7.6RL-128	755430049 to 755430434	-	-	+	+	+	+	-	-	CGGTTTTGTCAAGAATCTCCACC	ACAGCAACAGATACTTCAGCTTG
KU.6RL-249	755657877 to 755525727	-	-	+	+	+	+	-	-	CGACCTCGCCATCTAGACTC	TATTATGAATCGCCCCCTCA
Lo7.6RL-129	755940012 to 755940454	-	-	+	+	+	+	-	-	TGGCACATATCTTGGTCAGG	TCCATGTTGAGGTCTTAAGTCGT
Lo7.6RL-130	755940016 to 755940444	-	-	+	+	+	+	-	-	ACATATCTTGGTCAGGGCTAGTG	GGTCTTAAGTCGTGGATATTGGG
KU.6RL-105	756313956 to 756314391	-	-	+	+	+	+	-	-	GAGATATGAAAGTGCGCGTAG	CAGGAGGGGCATCTAGTGG
KU.6RL-221	757791219 to 757790840	-	-	+	+	+	+	-	-	GGGGTTGGGATCGAGTCTAC	GCGTGTTTTCCCTGCATATT
KU.6RL-260	757802233 to 757802625	-	-	+	+	+	+	-	-	CTAGTTTTCCGGGCGCAGT	CTCCGTCGGTAAATCAAGGA
KU.6RL-382	758307161 to 758306732	-	-	+	+	+	+	-	-	GTTGGACCCCATCGCTCT	AGGGTCAATGCCCACACC
KU.6RL-410	759475916 to 759744472	-	-	+	+	+	+	-	-	GAGGAGCTGCTTCAGGGACT	GGGGTCGCATCCCTATAAAA
KU.6RL-974	759475916 to 759744472	-	-	+	+	+	+	-	-	GAGGAGCTGCTTCAGGGACT	GGGGTCGCATCCCTATAAAA
Lo7.6RL-137	769988028 to 769988421	-	-	+	+	+	+	-	-	TGGCCAAAAACACTACTGGA	AGTCGGAAGTAGGCAATCCC
Lo7.6RL-138	770025005 to 770025678	-	-	+	+	+	+	-	-	CCTCAAGAGTTGCACCCCTT	CGAAGCTTCCTGTACGCTGA
Lo7.6RL-139	770025045 to 770025697	-	-	+	+	+	+	-	-	AGAGAGACATGTGAGACCTATGT	TGGTTTTTCTCGAAGCTTCCTG
Lo7.6RL-140	770055074 to 770055451	-	-	+	+	+	+	-	-	ATCATGCATACTTAGGGCCGT	TGACTACCTGATGTACCACTTTG
Lo7.6RL-141	770075033 to 770075475	-	-	+	+	+	+	-	-	AGGGTCTGCGTACACAACAA	GTTTGAATTGCTTACCACATGTG
Lo7.6RL-135	770240008 to 770240474	-	-	+	+	+	+	-	-	CGATGATGCATTAACCCCTCC	GTTGCCGAATCAGTGGAGAAAA
Lo7.6RL-136	770562403 to 770590461	-	-	+	+	+	+	-	-	TCGCACGCAACTTAATGGAC	AGATCAGTTGGAGAGAACATGGT
KU.6RL-899	770900658 to 770900296	-	-	+	+	+	+	-	-	GTGAAGCCTGCATGACAAAA	TTCGTTTAACAGCCCACAAA
KU.6RL-386	774678499 to 774678846	-	-	+	+	+	+	-	-	CTTCCAGCGTGCTGACTGT	TATGGGGCGGATATAACCAA
KU.6RL-37	776155365 to 776155920	-	-	+	+	+	+	-	-	CCACTCGACGATGAAGAACA	ATGCATTGCCGGAAAATAGA
KU.6RL-148	778824601 to 778825029	-	-	+	+	+	+	-	-	CTGCAAGGAGATGGATTTGC	CGTGGCTATTGTCATGGTTG
KU.6RL-267	780699854 to 780700271	-	-	+	+	+	+	-	-	ATCGCCTGCTGCATAACTTT	TTGAACCCCATGGCTTAGAG
KU.6RL-850	783028906 to 783029148	-	-	+	+	+	+	-	-	ACCCCGGCATTTTAACTAGG	ACCGTGGATGTCTCATCAGG
Lo7.6RL-147	783888385 to 783888789	-	-	+	+	+	+	-	-	GAGTGGTCGCTAGCTAATGGT	TGGAGTCAAGATTATCCGACG
KU.6RL-416	784088050 to 784088407	-	-	+	+	+	+	-	-	CTAACGCTTTCGAGCTATCG	CATGCACGACTTTTAGGGTTT
Lo7.6RL-142	785250020 to 785250408	-	-	+	+	+	+	-	-	AGCGAAAAACTGAAAGCGCA	ACGGATTCAAACGGATCGGA
Lo7.6RL-143	785250021 to 785250411	-	-	+	+	+	+	-	-	GCGAAAAACTGAAAGCGCAAAT	AGGACGGATTCAAACGGATC
Lo7.6RL-145	785254242 to 785370465	-	-	+	+	+	+	-	-	TCCTTCATAGCTTAACACCAGAT	ACACTGAATAACCGCCATCTGT
KU.6RL-135	785256705 to 785257161	-	-	+	+	+	+	-	-	GGTATTTGCCCTTTGTGTCG	CAAGTGTCCCTGGGCTTTT
Lo7.6RL-144	785260083 to 785260466	-	-	+	+	+	+	-	-	TGGGTTTCACAATGGCAATGG	AATTTGGCCTTTGAACTTTGGT
Lo7.6RL-146	785480076 to 785480470	-	-	+	+	+	+	-	-	AGTTGGTAGCTCAATGTTATCCA	AATTCATCTCCTAAGTGACCCTG
Lo7.6RL-148	785560021 to 785560407	-	-	+	+	+	+	-	-	AACATGTTCTGCCGGTGAGT	GGCACGATACAACCCTATAGCA
Lo7.6RL-149	785580074 to 785580468	-	-	+	+	+	+	-	-	GGAAAAGCGGGGTCCAAGA	GCCGCGTTTCCTTTTATTTGC
Lo7.6RL-150	785760048 to 785760479	-	-	+	+	+	+	-	-	TGACATCAGCAGCTTGACTTG	ACATCGGTCTTGCACATCGT
Lo7.6RL-151	785830022 to 785830645	-	-	+	+	+	+	-	-	GCGCTGTGTTTTTGTGTTGC	ACCATCATTGATCACATCCGCT
KU.6RL-921	786818181 to 786818600	-	-	+	+	+	+	-	-	TCCGATCAGGCTGTAGGTTC	GCAAATACAGTGCGCATCAC
KU.6RL-805	786883423 to 786883866	-	-	+	+	+	+	-	-	CGAGAGAGCGTCACTTTTGA	TGCAGCGTCCTCATTGTTAG
KU.6RL-346	787598276 to 787597835	-	-	+	+	+	+	-	-	TTCTTTTGCTAGCTCATCTTTGG	TCACCAGCAACAAGTGAAGC
KU.6RL-10	789026668 to 789027096	-	-	+	+	+	+	-	-	ATCGACCAACTCACGAGCA	GGGAGGAGAGGAAAGCAGAT
KU.6RL-923	789571436 to 789571870	-	-	+	+	+	+	-	-	TTGTCACCCACTCATCTTTCA	TGGCTATAGCTAGCTGCTTCAA
KU.6RL-340	795569744 to 795569974	-	-	+	+	+	+	-	-	CGTGCCGTCCTAGTTTTCAT	GCACATCGAGCTTGATACACA
KU.6RL-929	795790902 to 795791232	-	-	+	+	+	+	-	-	GACAGGAGGTCAAGGAGCTG	TAGCGTGTCCTCGTGTATGC
KU.6RL-954	795790961 to 795714092	-	-	+	+	+	+	-	-	TAGCGTGTCCTCGTGTATGC	GACAGGAGGTCAAGGAGCTG
KU.6RL-506	795803502 to 795803926	-	-	+	+	+	+	-	-	GGTTCTCATCAGCCAGCTCT	GGATTCGTGCAGCCATAGAT
KU.6RL-490	796089006 to 796080360	-	-	+	+	+	+	-	-	CTCCCTCTAGGTCAGCTTCG	GCTTTGACGAACGAAAATTGA
KU.6RL-205	796691160 to 796679086	-	-	+	+	+	+	-	-	GAGAGCTATGCGCCTCTTTC	TCAATCTGTTTGCCTGCTTG
Lo7.6RL-153	800020000 to 800020393	-	-	+	+	+	+	-	-	ACAGAAATAATGGAATGGGTGGA	TCCTACAAGTTCAGTGAGGCC
Lo7.6RL-152	800020036 to 800020447	-	-	+	+	+	+	-	-	CATGATCCGCTTTGACCGTG	AGCTCATGTTCGATCCCTATACA
Lo7.6RL-154	800070084 to 800070473	-	-	+	+	+	+	-	-	TCCGTGATGTCGAACGAACC	CCTTCGGCTGTCATTTTCCC
Lo7.6RL-155	800100890 to 800101254	-	-	+	+	+	+	-	-	TGGTTGCTACTAATCTGGCG	TGCCCCCTGATGACTAGTTTG
Lo7.6RL-156	800135258 to 800135689	-	-	+	+	+	+	-	-	CGTAGCAATTGACACCTACTTGT	CCCCCTGATGACTAGTTTGAGT
Lo7.6RL-159	800140044 to 800140447	-	-	+	+	+	+	-	-	AGTTTTTAGCTATGTTGTGGGCA	GGCGAGATCACTGTGAAACCA
Lo7.6RL-157	800140062 to 800140450	-	-	+	+	+	+	-	-	GGGCATCCACATTCGTTTCTC	GGGGCGAGATCACTGTGAAA
Lo7.6RL-158	800140063 to 800140479	-	-	+	+	+	+	-	-	GGCATCCACATTCGTTTCTCTAC	GCGACGGAGACAGGATTTAGA
Lo7.6RL-160	800150021 to 800150452	-	-	+	+	+	+	-	-	AGCAAAGATACCAGCCACGT	GACGTCATCTCATGGCCCAA
KU.6RL-851	801153073 to 801153489	-	-	+	+	+	+	-	-	GGTGAGGGAAGAGAGGAGGA	CCTAAGCGTCGGAACGAATA
KU.6RL-278	803901206 to 803901654	-	-	+	+	+	+	-	-	CTAGTAAGGTCGAGGCTTTGC	TGGCATGTTGATGGAAAGAA
KU.6RL-871	818996560 to 818997010	-	-	+	+	+	+	-	-	GAAACACTGTCACTGCTCTTGG	CAAACGGGAACCATTCCTAC
KU.6RL-155	821968716 to 821969147	-	-	+	+	+	+	-	-	GACGGCTCATGAAAACACAA	GAGGTAGGTCGTTGCCACAT
KU.6RL-388	825922180 to 825922689	-	-	+	+	+	+	-	-	GCCCTTGTTCTTCCTTGATTC	TGTCTGCCGTGTTTCTATCG
KU.6RL-926	830062008 to 830062451	-	-	+	+	+	+	-	-	CTGCTTCACTTGCTCGCTTA	AGGTTGCGTGTCATTTGTTG
KU.6RL-944	830493458 to 830493871	-	-	+	+	+	+	-	-	AGATGGGTTCCCAGCTTTTT	TGATTCGATTGCCCTTATCC
KU.6RL-776	832906109 to 832906521	-	-	+	+	+	+	-	-	TAGATGCATAGCGCTTGTCG	CGCAATCTTGTAAATTGCATAAA
KU.6RL-783	832906566 to 832906987	-	-	+	+	+	+	-	-	GGTTGGTTGGTTCTTGCACT	TTCCAAGGGAGCTATATCACG
Lo7.6RL-161	833922946 to 833923244	-	-	+	+	+	+	-	-	GGAGATCGGAGGCCATAAGTC	CGGGCAAAACTCCTTATTGTGT
Lo7.6RL-164	834030070 to 834030440	-	-	+	+	+	+	-	-	CCCAGCTCCATCCGTATTTCA	GGCCTGAACGTACATTGAAGG
Lo7.6RL-163	835450093 to 835450386	-	-	+	+	+	+	-	-	CACATTAGGCCCTTCTTCGACT	TCCGGATCATGGTCATTGTTAAT
Lo7.6RL-162	835450172 to 835450476	-	-	+	+	+	+	-	-	ACCCAATTACGCAGCAAAGT	ACCCTAGTTGCACATGTAGAAAC
KU.6RL-404	836406172 to 836406418	-	-	+	+	+	+	-	-	CAGGACTCTCTCCCTCACGA	TCACGAACGACAGATTAGTTTTG
KU.6RL-213	841252292 to 841252637	-	-	+	+	+	+	-	-	GCATAAATTCCACGCACACA	TTGGGAGGAACAACAAAAGG
KU.6RL-1028	842800254 to 848800654	-	-	+	+	+	+	-	-	GTTTCCTTCCTCACGCAGTT	TGCACTGATGTTGGAGCAGT
Lo7.6RL-165	848010062 to 848010414	-	-	+	+	+	+	-	-	GTCACACGTTCGATTCCTTCC	GAGCGCGACAGTAGCCAT
Lo7.6RL-166	848011262 to 848012844	-	+	-	+	+	+	-	-	ACGGCTCTCTAAACACCATTG	GCCACATGCGAGGAACATATTTT
KU.6RL-288	848452786 to 848453188	-	+	-	+	+	+	-	-	TGATTGGTTCTGGCAGATGA	CCCATCCATGTTCGATGAGA
Lo7.6RL-167	850050033 to 850050368	-	+	-	+	+	+	-	-	CGGCCTCATCAGATCGTGTT	CAGGAGGAAGGCTGAAGACG
Lo7.6RL-168	850050087 to 850050374	-	+	-	+	+	+	-	-	GGATGGTGTTCCCCTCTGC	AGAAAAGTACAGGAGGAAGGCTG
Lo7.6RL-169	850060171 to 850060451	-	+	-	+	+	+	-	-	GTCATTACGAACTCATAGCAGCC	AAATGACCAGCAACTCACGC
Lo7.6RL-170	850100040 to 850100407	-	+	-	+	+	+	-	-	AGGAAAACAATATTCCGGCCA	TGGCCTAGCATGGTAAACGT
Lo7.6RL-171	850100094 to 850100417	-	+	-	+	+	+	-	-	TTTTTATGCCACGTGTGAAAGT	CTGAAAAACATGTGGCCTAGCA
Lo7.6RL-172	850110084 to 850110431	-	+	-	+	+	+	-	-	TCCAAAAGCCCCATTGTTCCT	ACCAACAGACAATCCCCTCC
Lo7.6RL-174	850110085 to 850110392	-	+	-	+	+	+	-	-	CCAAAAGCCCCATTGTTCCTAAA	TGGTGTAGGGTTGATTGAGC
Lo7.6RL-173	850110090 to 850110434	-	+	-	+	+	+	-	-	AGCCCCATTGTTCCTAAATGTCT	GGTAACCAACAGACAATCCCC
Lo7.6RL-175	850111416 to 850111763	-	+	-	+	+	+	-	-	AGCAAAGTGGCCAACAACAT	CAAGTGAGTGTGAACGTGCG
KU.6RL-758	850153262 to 850153653	-	+	-	+	+	+	-	-	GCACAAGTCCATGTCCTTCA	GACATCCATCTGGCTGTGTG
KU.6RL-482	851911103 to 851911529	-	+	-	+	+	+	-	-	GATGCTGCTAGAACGATTTGG	AGAACCTCAGCATCGAAGGA
KU.6RL-36	853450720 to 853451184	-	+	-	+	+	+	-	-	TCAGAGGCGCTTGACACTTA	TTCTATCGCTGTTGGTCGTG
KU.6RL-816	853818079 to 853840608	-	+	-	+	+	+	-	-	GACCGATACGCCAAGAGAAG	AGTTGGAAAAGAACCGCCTA
KU.6RL-473	853840239 to 853840605	-	+	-	+	+	+	-	-	GGATCGATACGCCAAGAGAA	TGGAAAAGAGCCGCCTACTA
KU.6RL-154	853841220 to 853841693	-	+	-	+	+	+	-	-	GCATCCCAATAGCCAATGTT	ATGCCGGCTGAGTATCCTG
KU.6RL-230	857607152 to 857607361	-	+	-	+	+	+	-	-	CCACAAATTTTTGCATGGTC	TTGAACGGCATGTGTGTCTT
KU.6RL-498	861917268 to 861917686	-	+	-	+	+	+	-	-	TATGGCAGGAAATGATGTGG	ACCAAGTGCATCCATGACAA
KU.6RL-517	868519860 to 868520303	-	+	-	+	+	+	-	-	CGAGCACACACATCACTCAC	TAGGCACACAAAGCAGCAAC
KU.6RL-735	875913809 to 875914152	-	+	-	+	+	+	-	-	TTCAATTTTCCGTCAACACG	GCCAGTTTAAGGCAGCTTTG
Lo7.6RL-178	879689550 to 879689906	-	+	-	+	+	+	-	-	AGGTGGGCTTTTCGGATTGG	TGGCCTTAAGATCACGTTCACT
Lo7.6RL-177	879969600 to 879969918	-	+	-	+	+	+	-	-	TGGGCTTTTCGGATTGGACA	GTTCACTCCCATCCTGCCC
Lo7.6RL-176	880020032 to 880020378	-	+	-	+	+	+	-	-	TGTAGCAGAGCAGAGTATGTTT	ACATAGTTTCATACACCGCGGA
Lo7.6RL-179	880070127 to 880070443	-	+	-	+	+	+	-	-	GCTCATGTCTGGTTGGTTCG	TGGATCTTGATACGGTGCTCA
Lo7.6RL-185	880434503 to 880434781	-	+	-	+	+	+	-	-	GAATAAGTAGCTGGCAATGCACA	AATTACTAATCGTCGCTCTGGA
Lo7.6RL-186	880434508 to 880434788	-	+	-	+	+	+	-	-	TGAAGAAGAATAAGTAGCTGGCA	AATCGTCGCTCTGGAATTGC
Lo7.6RL-184	880443158 to 880443475	-	+	-	+	+	+	-	-	TCGATGCTACCAACAACCCA	GGGGCTGTGAGTCGTTGTTT
Lo7.6RL-180	880444982 to 880445336	-	+	-	+	+	+	-	-	ACCTTGATGCTCCATTCACAGAA	AGTTCCGTAGCCAACCTAGT
Lo7.6RL-181	880470021 to 880470339	-	+	-	+	+	+	-	-	CGAGACATGCCTGACCTTGA	GGTAGTTCCGTAGCCAACCT
Lo7.6RL-183	880640079 to 880640574	-	+	-	+	+	+	-	-	GGAGCGCTAGTTTTACATCATCC	GACGGTAACCAAGGCAGTGA
Lo7.6RL-182	880640082 to 880640584	-	+	-	+	+	+	-	-	GCGCTAGTTTTACATCATCCATT	ACCAAGGCAGTGAATGGAGA
Lo7.6RL-187	880700012 to 880700322	-	+	-	+	+	+	-	-	ACAAAGTATCACCAGGCGAGA	GCGTGTCACCTAGCCATGTA
Lo7.6RL-188	880700125 to 880700411	-	+	-	+	+	+	-	-	AGGTTATCTCAAGAGCCAGAGG	AGATATCAAAGGTACCGTCTGCA
KU.6RL-344	882290897 to 882291291	-	+	-	+	+	+	-	-	TGCCATAGAAGGATGGGAAA	CAACCAAATTCGTTCGAAAA
KU.6RL-90	882291650 to 882292055	-	+	-	+	+	+	-	-	GGGGACATCAGAGTGCAT	TGAATAACTTCGCCTTGTCT
Lo7.6RL-197	884730004 to 884730474	-	+	-	+	+	+	-	-	GCATAGATCACGGCATTTGTTCT	CAACTGTAGAAAGGCGTCGC
Lo7.6RL-198	884730200 to 884730477	-	+	-	+	+	+	-	-	GTTACAAAATACGGACTGCATGC	GATTTTCAACTGTAGAAAGGCGT
Lo7.6RL-200	884770023 to 884770393	-	+	-	+	+	+	-	-	CCCCAACACTTAGGTTGACAATC	GTCACCGCACTCTGTCTAACT
Lo7.6RL-199	884770038 to 884770358	-	+	-	+	+	+	-	-	TGACAATCTCATTCGCTTTGCT	CGCGTGGAGTAGCGTGTTAA
Lo7.6RL-202	884790104 to 884790394	-	+	-	+	+	+	-	-	GCTGAAGATGATGCTCAAGAAGT	GTCGCCGATAGTGTGATTTCA
Lo7.6RL-201	884790183 to 884790465	-	+	-	+	+	+	-	-	CCAATTAGGCCACGCTTATCTC	GACGGATCTGGTGAATGTGGA
Lo7.6RL-192	884825830 to 884826169	-	+	-	+	+	+	-	-	TCACTTGCTTTGAGAGTCTTGA	CGCGAAGAAACGGTGATCAAAT
Lo7.6RL-196	884826119 to 884826691	-	+	-	+	+	+	-	-	TCCTCCAGATCGCAAAAACT	GGCCTGCAAGATTTGATAAAATG
Lo7.6RL-193	884828607 to 884828970	-	+	-	+	+	+	-	-	GCCTAACACCCGATTGTATCCA	ACAAAAATCAGCCTAGAGTCCGT
Lo7.6RL-194	884860017 to 884860423	-	+	-	+	+	+	-	-	GCGTACGAGATCCTGTGTGT	TGCGTGGAAAATTTCGAGCC
Lo7.6RL-195	884873800 to 884874092	-	+	-	+	+	+	-	-	CATGTGTGTGCCTATGAAAACG	ACTTCTAGTTTTTGCGATCTGGA
Lo7.6RL-191	884900012 to 884900466	-	+	-	+	+	+	-	-	TGATCACCGTTTCTTCGCGA	CCCCACCCATGTAAGGCTAC
Lo7.6RL-190	884928034 to 884928453	-	+	-	+	+	+	-	-	GGCCTAACACCCTATTGTATCCA	CGAGACTCTGAAAGCAAGCG
Lo7.6RL-189	884955393 to 884955664	-	+	-	+	+	+	-	-	CGCCTATGAAAACGACGAAATTG	AGAACAAGCTCCTATTTCGTCGT
Lo7.6RL-204	885003021 to 885003471	-	+	-	+	+	+	-	-	TTTAGGACCAAGACGACCCT	GCACATTCCTTTGGTGTTCAGG
Lo7.6RL-203	885003026 to 885003466	-	+	-	+	+	+	-	-	GACCAAGACGACCCTTTTTGG	TCCTTTGGTGTTCAGGTCCTG
* The left number indicates the position of the first base of the forward primer in the 6R sequence of rye Lo7, and the right number indicates the position of the last base of the reverse primer in the 6R sequence of rye Lo7. '+' indicates that 6RLAr-specific bands were amplified. '-' indicates no 6RLAr-specific amplicons. The markers named with Lo7.6RL were developed in this study. The markers n…
